# Supplementary material for: Clinical and Prognostic Significance of CEBPA Mutations in Myelodysplastic Syndromes
Source: Cancers (Basel). 2026 Jul 1;18(13):2135. doi: 10.3390/cancers18132135 (PMC13359441; doi:10.3390/cancers18132135)
Supplement: Supplementary file 1 [file cancers-18-02135-s001.zip]

Archive with 1 entries (1 files):
- cancers-4391865-supplementary.pdf
